# Supplementary material for: Synthesis and Characterization of Indium Tin Oxide Nanowires with Surface Modification of Silver Nanoparticles by Electrochemical Method
Source: Nanomaterials (Basel). 2022 Mar 8;12(6):897. doi: 10.3390/nano12060897 (PMC8950758; doi:10.3390/nano12060897)
Supplement: Supplementary file 1 [file nanomaterials-12-00897-s001.zip]

Archive with 1 entries (1 files):
- nanomaterials-1595320-supplementary.pdf
